# Supplementary material for: Microvascular narrowing and BP monitoring: A single centre observational study
Source: PLoS One. 2019 Mar 14;14(3):e0210625. doi: 10.1371/journal.pone.0210625 (PMC6417722; doi:10.1371/journal.pone.0210625)
Supplement: S1 Table — (XLSX) [file pone.0210625.s001.xlsx]

## Sheet: Sheet1
Age (years)	Sex (Male)	Clinic BP >= 140/90 mmHg	Clinic Systolic BP >= 140 mmHg	Clinic Diastolic BP >=90 mmHg	Mean 24-hr Systolic BP (mmHg)	Mean awake Systolic BP (mmHg)	Left ventricular hypertrophy	BP meds	Diabetes	Smokers or former smokers	Include	CRAE	CRVE	Clinic_SBP	Indications for ambulatory BP monitoring	Mean 24-hr Systolic BP >= 130 mmHg	Mean 24-hr Diastolic BP >= 80 mmHg	Mean awake Systolic BP >= 135 mmHg	Mean awake Diastolic BP >= 85 mmHg	Mean sleeping Systolic BP >= 120 mmHg	Mean sleeping Diastolic BP >= 75 mmHg	Nocturnal variation in BP	Nocturnal variation in BP	Microvascular retinopathy
48	Male	1	1	1	145	147	No left ventricular hypertrophy	0	0	1	1	174.24	241.39	166	Poor BP control	1	1	1	1	1	1	Non dippers	Other forms of Dippin (severe, reverse and non-dippers)	Mild
75	Female	1	1	0	208	209		4	1	1	1	162.43	265.67	190	Postural hypotension	1	1	1	1	1	1	Non dippers	Other forms of Dippin (severe, reverse and non-dippers)	Mild
70	Male	1	1	1	152	161	No left ventricular hypertrophy	6	0	0	1	140.91	198.26	160	Poor BP control	1	1	1	1	1	1	Extreme dippers	Other forms of Dippin (severe, reverse and non-dippers)	Mild
78	Male	1	1	1	172	173		0	0		1	173.48	234.54	180	Poor BP control	1	1	1	1	1	1	Non dippers	Other forms of Dippin (severe, reverse and non-dippers)	Mild
65	Female	1	1	1	164	169		0	0		1	152.64	232.49	180	Postural hypotension	1	1	1	1	1	1	Non dippers	Other forms of Dippin (severe, reverse and non-dippers)	Mild
68	Male	0	0	0	142	144	No left ventricular hypertrophy	3	1	1	1	169.77	265.67	122	Poor BP control	1	1	1	1	1	1	Non dippers	Other forms of Dippin (severe, reverse and non-dippers)	Mild
57	Male	0	0	0	118	120	No left ventricular hypertrophy	2	0	0	1	143	209.53	126	Poor BP control	0	0	0	0	0	0	Non dippers	Other forms of Dippin (severe, reverse and non-dippers)	Mild
57	Female	1	0	1	130	132		0	0	0	1	139.38	192.83	130	Poor BP control	1	1	0	1	1	1	Non dippers	Other forms of Dippin (severe, reverse and non-dippers)	Mild
63	Female	1	1	0	134	137		6	1	0	1	159.49	226.46	150	Poor BP control	1	0	1	0	1	0	Non dippers	Other forms of Dippin (severe, reverse and non-dippers)	Moderate
54	Female	0	0	0	121	116	No left ventricular hypertrophy	4	0	0	1	166.18	268.98	130	Poor BP control	0	0	0	0	1	0	Reverse dippers	Other forms of Dippin (severe, reverse and non-dippers)	Mild
56	Female	1	1	0	160	158	No left ventricular hypertrophy	0	0	0	1	136.42	253.27	150	Poor BP control	1	1	1	1	1	1	Reverse dippers	Other forms of Dippin (severe, reverse and non-dippers)	Mild
79	Female	0	0	0	136	127		2	0	1	1	162.97	227.06	130	Poor BP control	1	0	0	0	1	1	Reverse dippers	Other forms of Dippin (severe, reverse and non-dippers)	Mild
82	Female	1	1	0	127	132	No left ventricular hypertrophy	4	0	0	1	154.73	233.94	147	Poor BP control	0	0	0	0	0	0	Dippers	Dippers	Mild
69	Male	0	0	0	118	120	No left ventricular hypertrophy	4	0	1	1	137.09	215.54	123	Poor BP control	0	0	0	0	0	0	Non dippers	Other forms of Dippin (severe, reverse and non-dippers)	Mild
74	Female	1	1	0	134	136	Left ventricular hypertrophy	2	0	1	1	147.44	209.22	157	Poor BP control	1	1	1	1	1	1	Non dippers	Other forms of Dippin (severe, reverse and non-dippers)	Mild
64	Male	1	1	0	138	139		0	0	0	1	156.36	253.16	147	'white coat' hypertension	1	0	1	0	1	0	Non dippers	Other forms of Dippin (severe, reverse and non-dippers)	Mild
72	Male	1	1	0	150	151	No left ventricular hypertrophy	1	1	0	1	149.85	223.63	173	Postural hypotension	1	0	1	0	1	0	Non dippers	Other forms of Dippin (severe, reverse and non-dippers)	Mild
39	Male	1	1	0	124	125	No left ventricular hypertrophy	0	0	0	1	157.44	200.15	171	Poor BP control	0	0	0	0	1	0	Non dippers	Other forms of Dippin (severe, reverse and non-dippers)	Mild
72	Female	1	1	0	134	133		3	1	0	1	145.98	229.96	148	'white coat' hypertension	1	0	0	0	1	0	Reverse dippers	Other forms of Dippin (severe, reverse and non-dippers)	Mild
59	Male	1	1	1	144	150		0	0	0	1	136.17	195.01	157	Poor BP control	1	1	1	1	1	0	Dippers	Dippers	Mild
71	Female	1	1	1	127	133		2	0	0	1	157.8	229.67	178	Poor BP control	0	0	0	0	0	0	Dippers	Dippers	Mild
62	Male	0	0	0	129	133	Left ventricular hypertrophy	3	0	0	1	159.68	209.75	138	Poor BP control	0	0	0	0	0	0	Dippers	Dippers	Mild
54	Male	1	1	1	174	178		0	0	1	1			178	Poor BP control	1	1	1	1	1	1	Non dippers	Other forms of Dippin (severe, reverse and non-dippers)	Mild
58	Female	1	1	1	170	173	No left ventricular hypertrophy	2	0		1			160	Poor BP control	1	1	1	1	1	1	Non dippers	Other forms of Dippin (severe, reverse and non-dippers)	Mild
54	Male	0	0	0	99	101	Left ventricular hypertrophy	0	1	1	1			92	Poor BP control	0	0	0	0	0	0	Non dippers	Other forms of Dippin (severe, reverse and non-dippers)	Moderate
53	Male	1	1	1	146	150	No left ventricular hypertrophy	1	0	0	1			166	Poor BP control	1	1	1	1	1	1	Dippers	Dippers	Mild
56	Female	1	1	0	133	137	No left ventricular hypertrophy	0	0	1	1	126.49	192.71	145	Postural hypotension	1	1	1	1	0	0	Dippers	Dippers	Mild
77	Male	1	1	0	129	132		0	1	0	1	136.37	198.58	140	Poor BP control	0	0	0	0	1	0	Non dippers	Other forms of Dippin (severe, reverse and non-dippers)	Mild
49	Female	1	1	1	145	143		0	0	0	1			145	Poor BP control	1	1	1	1	1	1	Reverse dippers	Other forms of Dippin (severe, reverse and non-dippers)	Mild
24	Female	1	1	1	146	149		0	0	0	1			140	Poor BP control	1	1	1	1	1	0	Non dippers	Other forms of Dippin (severe, reverse and non-dippers)	Mild
60	Male	1	1	0	150	152	Left ventricular hypertrophy	0	0	0	1	119.33	190.36	151	Poor BP control	1	1	1	1	1	1	Non dippers	Other forms of Dippin (severe, reverse and non-dippers)	Mild
56	Male	1	1	0	152	154	Left ventricular hypertrophy	0	0	0	1	142.12	184.45	150	Poor BP control	1	1	1	1	1	1	Non dippers	Other forms of Dippin (severe, reverse and non-dippers)	Mild
39	Female	0	0	0	151	151		0	1	1	1	129.55	210.39	130	Poor BP control	1	1	1	1	1	1	Non dippers	Other forms of Dippin (severe, reverse and non-dippers)	Moderate
78	Female	1	1	1	142	145	No left ventricular hypertrophy	1	0	0	1	147.64	200.69	155	Poor BP control	1	1	1	0	1	1	Non dippers	Other forms of Dippin (severe, reverse and non-dippers)	Mild
44	Female	1	1	1	128	135	No left ventricular hypertrophy	0	0	0	1	137.74	215.94	145	Poor BP control	0	1	1	1	0	0	Dippers	Dippers	Mild
81	Female	1	1	0	124	126	No left ventricular hypertrophy	3	0	0	1	135.42	215.77	179	Postural hypotension	0	0	0	0	0	0	Non dippers	Other forms of Dippin (severe, reverse and non-dippers)	Mild
71	Male	1	1	1	171	169		0	0	0	1			169	Poor BP control	1	1	1	1	1	1	Reverse dippers	Other forms of Dippin (severe, reverse and non-dippers)	Mild
41	Female	1	1	1	122	126		0	1	0	1	116.87	197.71	140	Postural hypotension	0	0	0	0	0	0	Non dippers	Other forms of Dippin (severe, reverse and non-dippers)	Mild
68	Female	0	0	0	130	135	No left ventricular hypertrophy	0	1	1	1	123.73	183.63	139	Poor BP control	1	0	1	0	1	0	Dippers	Dippers	Mild
67	Male	1	1	1	146	147		0	0		1	120.97	161.71	160	Poor BP control	1	1	1	1	1	1	Non dippers	Other forms of Dippin (severe, reverse and non-dippers)	Mild
74	Male	1	1	0	129	133		0	0	0	1			150	Poor BP control	0	0	0	0	0	0	Dippers	Dippers	Mild
79	Female	1	1	1	140	143		0	0	0	1	105.18	152.53	150	Poor BP control	1	0	1	0	1	0	Non dippers	Other forms of Dippin (severe, reverse and non-dippers)	Mild
42	Male	0	0	0	129	132		0	0		1	127.42	216.02	135	Poor BP control	0	1	0	1	1	1	Non dippers	Other forms of Dippin (severe, reverse and non-dippers)	Mild
68	Male	1	1	1	147	146	No left ventricular hypertrophy	5	1	0	1	143.19	201.8	158	Poor BP control	1	1	1	1	1	1	Reverse dippers	Other forms of Dippin (severe, reverse and non-dippers)	Moderate
50	Male	1	1	1	174	180		0	0	0	1	129.71	198.9	175	Poor BP control	1	1	1	1	1	1	Dippers	Dippers	Mild
47	Female	1	1	1	186	181	Left ventricular hypertrophy	2	1	0	1	124.91	210.12	170	Poor BP control	1	1	1	1	1	1	Reverse dippers	Other forms of Dippin (severe, reverse and non-dippers)	Mild
49	Male	1	1	1	183	185	Left ventricular hypertrophy	0	0	1	1	120.52	184.04	165	Postural hypotension	1	1	1	1	1	1	Non dippers	Other forms of Dippin (severe, reverse and non-dippers)	Mild
85	Male	1	1	0	157	159	No left ventricular hypertrophy	2	0	0	1			150	Poor BP control	1	1	1	0	1	0	Non dippers	Other forms of Dippin (severe, reverse and non-dippers)	Mild
71	Female	1	1	1	156	155		0	0	0	1	126.75	202.54	189	Postural hypotension	1	1	1	1	1	1	Reverse dippers	Other forms of Dippin (severe, reverse and non-dippers)	Moderate
55	Female	0	0	0	123	123	No left ventricular hypertrophy	2	1	0	1	132.66	202.68	129	Poor BP control	0	1	0	0	1	1	Reverse dippers	Other forms of Dippin (severe, reverse and non-dippers)	Mild
77	Female	0	0	0	122	130	No left ventricular hypertrophy	0	0	0	1			123	Poor BP control	0	0	0	0	0	0	Extreme dippers	Other forms of Dippin (severe, reverse and non-dippers)	Mild
72	Female	1	1	1	140	141		0	0	0	1	103.32	175.98	150	'white coat' hypertension	1	1	1	1	1	1	Non dippers	Other forms of Dippin (severe, reverse and non-dippers)	Mild
68	Female	1	0	1	121	126		0	0	0	1	137.82	190.02	131	Poor BP control	0	0	0	0	0	0	Dippers	Dippers	Mild
67	Female	0	0	0	131	133	No left ventricular hypertrophy	1	0	0	1	144.81	197.64	138	Poor BP control	1	0	0	0	1	0	Non dippers	Other forms of Dippin (severe, reverse and non-dippers)	Mild
56	Male	1	0	1	137	140		0	0		1	132.78	231.64	138	Poor BP control	1	1	1	0	1	1	Non dippers	Other forms of Dippin (severe, reverse and non-dippers)	Mild
60	Male	1	1	1	172	171		0	0	0	1	116.45	182.8	167	Poor BP control	1	1	1	1	1	1	Reverse dippers	Other forms of Dippin (severe, reverse and non-dippers)	Mild
54	Male	0	0	0	134	134	No left ventricular hypertrophy	0	0		1	136.12	193.98	130	Poor BP control	1	1	0	1	1	1	Reverse dippers	Other forms of Dippin (severe, reverse and non-dippers)	Mild
87	Female	1	1	1	168	169	No left ventricular hypertrophy	2	0		1	107.11	161.88	155	Poor BP control	1	1	1	1	1	1	Dippers	Dippers	Mild
76	Male	1	1	0	162	159	Left ventricular hypertrophy	2	0		1	112.42	177.39	140	Poor BP control	1	1	1	1	1	1	Reverse dippers	Other forms of Dippin (severe, reverse and non-dippers)	Mild
75	Male	1	1	0	127	123		2	1		1	167.69	189.08	170	'white coat' hypertension	0	0	0	0	1	1	Reverse dippers	Other forms of Dippin (severe, reverse and non-dippers)	Mild
40	Female	1	1	1	121	128		0	0		1	135.59	185.24	140	Poor BP control	0	1	0	1	0	0	Extreme dippers	Other forms of Dippin (severe, reverse and non-dippers)	Mild
71	Male	1	1	0	167	171	No left ventricular hypertrophy	0	0		1	127.99	215.08	172	Poor BP control	1	1	1	1	1	1	Non dippers	Other forms of Dippin (severe, reverse and non-dippers)	Moderate
47	Male	0	0	0	129	133		0	1		1	126.73	197.14	130	Poor BP control	0	1	0	1	0	1	Dippers	Dippers	Mild
50	Female	1	1	1	162	164	Left ventricular hypertrophy	0	0		1	141.51	200.72	160	Fluctuating BP	1	1	1	1	1	1	Non dippers	Other forms of Dippin (severe, reverse and non-dippers)	Mild
79	Female	1	1	1	115	117	Left ventricular hypertrophy	4	0	0	1	122.11	140.75	153	'white coat' hypertension	0	0	0	0	0	0	Non dippers	Other forms of Dippin (severe, reverse and non-dippers)	Mild
40	Male	1	1	1	138	140	No left ventricular hypertrophy	0	1		1	139.65	210.89	165	Postural hypotension	1	1	1	1	1	1	Non dippers	Other forms of Dippin (severe, reverse and non-dippers)	Mild
43	Female	1	1	1	134	139		0	0		1	142.7	186.48	146	Fluctuating BP	1	1	1	1	0	0	Dippers	Dippers	Mild
69	Male	1	1	0	149	147		5	1	1	1	134.47	216.25	141	Fluctuating BP	1	1	1	0	1	1	Reverse dippers	Other forms of Dippin (severe, reverse and non-dippers)	Mild
83	Female	1	1	0	179	181	Left ventricular hypertrophy	3	1	0	1			202	Poor BP control	1	1	1	0	1	1	Non dippers	Other forms of Dippin (severe, reverse and non-dippers)	Moderate
64	Female	1	1	0	160	164	Left ventricular hypertrophy	1	1		1	122.18	168.32	144	Poor BP control	1	1	1	1	1	1	Non dippers	Other forms of Dippin (severe, reverse and non-dippers)	Mild
52	Female	0	0	0	119	122	No left ventricular hypertrophy	1	1	0	1	147.52	204.73	130	Poor BP control	0	0	0	0	0	0	Non dippers	Other forms of Dippin (severe, reverse and non-dippers)	Moderate
76	Male	0	0	0	143	148	No left ventricular hypertrophy	5	0	0	1	135.74	204.76	138	Postural hypotension	1	0	1	0	1	0	Dippers	Dippers	Mild
82	Female	1	1	0	129	130		4	0		1	147.08	186.45	170	Postural hypotension	0	0	0	0	1	0	Non dippers	Other forms of Dippin (severe, reverse and non-dippers)	Mild
52	Female	1	1	0	177	148		1	0	0	1	111.61	197.05	177	Poor BP control	1	1	1	1	1	1	Non dippers	Other forms of Dippin (severe, reverse and non-dippers)	Mild
67	Female	1	1	0	145	151		3	1		1	116.44	197.2	153	Poor BP control	1	1	1	0	1	0	Dippers	Dippers	Mild
48	Female	1	1	1	154	158		0	0		1	145.16	220.13	170	Poor BP control	1	1	1	1	1	1	Non dippers	Other forms of Dippin (severe, reverse and non-dippers)	Mild
50	Male	0	0	0	125	127	No left ventricular hypertrophy	2	0		1	130.11	194.99	131	Poor BP control	0	0	0	0	1	0	Non dippers	Other forms of Dippin (severe, reverse and non-dippers)	Mild
44	Female	1	1	1	138	149		0	0		1	115.96	174.31	142	Postural hypotension	1	1	1	0	1	1	Dippers	Dippers	Mild
67	Female	1	1	0	141	141		5	1		1	113.81	195.61	140	Poor BP control	1	1	1	1	1	1	Reverse dippers	Other forms of Dippin (severe, reverse and non-dippers)	Moderate
49	Female	0	0	0	136	136	No left ventricular hypertrophy	0	0		1	118.32	204.22	136	Postural hypotension	1	1	1	1	1	1	Non dippers	Other forms of Dippin (severe, reverse and non-dippers)	Mild
80	Female	0	0	0	132	136	Left ventricular hypertrophy	4	0	0	1	130.36	188.03	127	Poor BP control	1	0	1	0	1	0	Dippers	Dippers	Moderate
26	Male	1	1	1	150	154		0	0	0	1	134.05	180.93	178	Poor BP control	1	1	1	1	1	0	Dippers	Dippers	Mild
79	Female	1	1	0	138	139	No left ventricular hypertrophy	7	0	0	1	131.7	188.99	145	Poor BP control	1	1	1	0	1	1	Non dippers	Other forms of Dippin (severe, reverse and non-dippers)	Mild
62	Female	1	1	0	171	165		3	1	0	1			160	'white coat' hypertension	1	1	1	1	1	1	Reverse dippers	Other forms of Dippin (severe, reverse and non-dippers)	Mild
53	Female	1	1	0	125	127		0	0	0	1	137.83	179.54	145	Poor BP control	0	0	0	0	0	0	Non dippers	Other forms of Dippin (severe, reverse and non-dippers)	Mild
57	Female	1	1	0	154	160	Left ventricular hypertrophy	0	1	1	1	129.37	202.21	140	Poor BP control	1	1	1	1	1	0	Dippers	Dippers	Mild
36	Female	0	0	0	120	124		0	0	0	1	127.16	175.01	126	Poor BP control	0	0	0	0	0	0	Dippers	Dippers	Mild
84	Male	1	1	1	145	140	Left ventricular hypertrophy	1	0	0	1	109.26	136.43	187	Poor BP control	1	1	1	0	1	1	Reverse dippers	Other forms of Dippin (severe, reverse and non-dippers)	Mild
75	Male	1	1	0	150	154	No left ventricular hypertrophy	0	0	0	1	121.7	150.81	164	Postural hypotension	1	1	1	1	1	1	Non dippers	Other forms of Dippin (severe, reverse and non-dippers)	Mild
58	Male	0	0	0	121	128	No left ventricular hypertrophy	1	0	0	1			130	Fluctuating BP	0	1	0	1	0	0	Dippers	Dippers	Mild
72	Female	1	1	0	151	160	No left ventricular hypertrophy	1	0	0	1			170	Poor BP control	1	1	1	1	1	0	Extreme dippers	Other forms of Dippin (severe, reverse and non-dippers)	Mild
67	Female	0	0	0	126	124		0	1	0	1			135	Fluctuating BP	0	0	0	0	1	0	Reverse dippers	Other forms of Dippin (severe, reverse and non-dippers)	Mild
77	Female	1	1	1	184	187	Left ventricular hypertrophy	4	1	0	1	136.02	162.77	186	Poor BP control	1	1	1	1	1	1	Non dippers	Other forms of Dippin (severe, reverse and non-dippers)	Moderate
52	Female	1	1	0	129	139	Left ventricular hypertrophy	0	1	0	1	128.48	205.46	140	Postural hypotension	0	1	1	1	0	0	Dippers	Dippers	Mild
52	Female	0	0	0	130	134		0	0	0	1	137.5	206.18	130	Fluctuating BP	1	0	0	0	1	0	Non dippers	Other forms of Dippin (severe, reverse and non-dippers)	Mild
69	Female	1	1	1	172	175		2	0	0	1	132.41	189.97	170	Postural hypotension	1	1	1	1	1	1	Non dippers	Other forms of Dippin (severe, reverse and non-dippers)	Mild
68	Female	1	1	0	138	138		0	1	0	1	114.63	192.87	140	'white coat' hypertension	1	1	1	1	1	1	Reverse dippers	Other forms of Dippin (severe, reverse and non-dippers)	Mild
53	Male	0	0	1	141	145		2	0	0	1	134.41	206.22	134	Poor BP control	1	1	1	1	1	1	Dippers	Dippers	Mild
67	Female	1	1	1	134	145		5	0	0	1	145.17	182.96	180	'white coat' hypertension	1	1	1	1	0	0	Extreme dippers	Other forms of Dippin (severe, reverse and non-dippers)	Moderate
75	Female	0	0	0	133	127	No left ventricular hypertrophy	4	0	0	1			138	Poor BP control	1	0	0	0	1	1	Reverse dippers	Other forms of Dippin (severe, reverse and non-dippers)	Mild
17	Male	1	1	1	154	154		0	0	0	1	126.62	193.25	160	Fluctuating BP	1	1	1	1	1	1	Non dippers	Other forms of Dippin (severe, reverse and non-dippers)	Mild
87	Male	1	1	0	132	134	Left ventricular hypertrophy	3	1	0	1	129.82	203.61	140	Poor BP control	1	1	0	1	1	1	Non dippers	Other forms of Dippin (severe, reverse and non-dippers)	Mild
72	Female	1	1	0	154	153		0	0	0	1	129.45	175.62	150	Postural hypotension	1	1	1	0	1	1	Reverse dippers	Other forms of Dippin (severe, reverse and non-dippers)	Mild
56	Male	1	1	0	124	126	Left ventricular hypertrophy	0	0	1	1	132.53	209.83	141	Poor BP control	0	0	0	0	1	0	Non dippers	Other forms of Dippin (severe, reverse and non-dippers)	Mild
74	Male	1	1	1	132	132	No left ventricular hypertrophy	1	1	0	1	137.5	177.03	170	Poor BP control	1	0	0	0	1	0	Reverse dippers	Other forms of Dippin (severe, reverse and non-dippers)	Mild
51	Female	1	1	1	149	154	Left ventricular hypertrophy	1	0	0	1	114.22	164.76	154	Poor BP control	1	1	1	1	1	1	Dippers	Dippers	Mild
73	Female	1	1	0	145	148		6	1	0	1	133.18	188.77	150	Poor BP control	1	0	1	0	1	0	Non dippers	Other forms of Dippin (severe, reverse and non-dippers)	Mild
69	Male	1	1	0	154	155		1	0	0	1	120.89	204.27	170	Fluctuating BP	1	1	1	1	1	1	Non dippers	Other forms of Dippin (severe, reverse and non-dippers)	Mild
74	Male	0	0	0	113	115		1	0	0	1	129.19	173.61	120	Poor BP control	0	0	0	0	0	0	Non dippers	Other forms of Dippin (severe, reverse and non-dippers)	Mild
77	Female	1	1	0	144	145	Left ventricular hypertrophy	4	1	0	1	129	163.8	142	Poor BP control	1	0	1	0	1	1	Non dippers	Other forms of Dippin (severe, reverse and non-dippers)	Mild
61	Female	0	0	0	117	121		0	0	0	1	143.69	179.03	134	Fluctuating BP	0	0	0	0	0	0	Dippers	Dippers	Mild
77	Male	1	1	1	136	135		0	0	0	1	100.57	182.35	149	Poor BP control	1	1	1	1	1	1	Reverse dippers	Other forms of Dippin (severe, reverse and non-dippers)	Mild
77	Male	1	1	0	129	136	No left ventricular hypertrophy	0	0	0	1	120.62	158.95	160	Postural hypotension	0	0	1	0	0	0	Dippers	Dippers	Mild
24	Female	1	1	0	130	132		0	0	1	1			140	Poor BP control	1	1	0	0	1	1	Non dippers	Other forms of Dippin (severe, reverse and non-dippers)	Mild
62	Female	0	0	0	148	150	No left ventricular hypertrophy	3	1	0	1	136.94	200.51	133	Poor BP control	1	0	1	0	1	1	Non dippers	Other forms of Dippin (severe, reverse and non-dippers)	Mild
64	Female	1	1	0	137	139	No left ventricular hypertrophy	4	1	0	1	125.21	199.01	150	Poor BP control	1	1	1	0	1	0	Non dippers	Other forms of Dippin (severe, reverse and non-dippers)	Mild
67	Male	1	1	1	133	135		2	0	1	1	139.13	245.67	160	Poor BP control	1	1	1	0	1	0	Non dippers	Other forms of Dippin (severe, reverse and non-dippers)	Mild
61	Female	1	1	0	118	123	No left ventricular hypertrophy	0	0	0	1	143.55	189.83	150	Fluctuating BP	0	0	0	0	0	0	Dippers	Dippers	Mild
65	Female	1	1	0			No left ventricular hypertrophy	2	1	0	1	124.84	168.74	150	Poor BP control							Non dippers	Other forms of Dippin (severe, reverse and non-dippers)	Mild
20	Male	1	1	1	157	163		0	0	1	1	144.85	216.38	178	Fluctuating BP	1	1	1	1	1	0	Dippers	Dippers	Mild
64	Female	0	0	0	121	128		2	0	0	1	117.01	209.47	135	Poor BP control	0	1	0	1	0	0	Dippers	Dippers	Mild
53	Female				118	120	No left ventricular hypertrophy	2	0	0	1	137.06	196.9		Postural hypotension	0	0	0	0	0	0	Non dippers	Other forms of Dippin (severe, reverse and non-dippers)	Mild
72	Male	1	1	0	147	142	No left ventricular hypertrophy	3	1	0	1	124.42	227.73	140	Postural hypotension	1	1	1	1	1	1	Reverse dippers	Other forms of Dippin (severe, reverse and non-dippers)	Moderate
59	Male	1	1	1	153	165		0	0	0	1	115.81	186.93	160	Fluctuating BP	1	1	1	1	1	1	Extreme dippers	Other forms of Dippin (severe, reverse and non-dippers)	Moderate
49	Male	1	1	1	136	141		0	1	0	1	144.16	213.65	150	Poor BP control	1	1	1	1	1	1	Dippers	Dippers	Mild
65	Male	1	1	0	118	126	No left ventricular hypertrophy	4	0	0	1	124.45	145.79	143	Poor BP control	0	0	0	0	0	0	Extreme dippers	Other forms of Dippin (severe, reverse and non-dippers)	Mild
63	Male	1	1	0	178	179	Left ventricular hypertrophy	4	1	0	1	101.87	156.64	150	Poor BP control	1	1	1	1	1	1	Non dippers	Other forms of Dippin (severe, reverse and non-dippers)	Mild
55	Male	1	1	0	149	152	No left ventricular hypertrophy	3	1	0	1	131.57	183.87	143	Poor BP control	1	1	1	1	1	1	Non dippers	Other forms of Dippin (severe, reverse and non-dippers)	Moderate
65	Female	1	1	0	130	133	No left ventricular hypertrophy	0	1	0	1	144.58	218	160	Postural hypotension	1	0	0	0	1	0	Non dippers	Other forms of Dippin (severe, reverse and non-dippers)	Mild
57	Male	1	1	1	132	131		0	0	0	1	139.03	208.76	160	Poor BP control	1	1	0	0	1	1	Reverse dippers	Other forms of Dippin (severe, reverse and non-dippers)	Mild
36	Male	0	0	0	149	154	Left ventricular hypertrophy	2	0	1	1	137.87	224.34	130	Poor BP control	1	1	1	1	1	1	Non dippers	Other forms of Dippin (severe, reverse and non-dippers)	Mild
